# Supplementary material for: Loss of Chemerin in Rhabdomyosarcoma Cells Polarizes Adjacent Monocytes to an Immunosuppressive Phenotype
Source: Biomedicines. 2022 Oct 18;10(10):2610. doi: 10.3390/biomedicines10102610 (PMC9599404; doi:10.3390/biomedicines10102610)
Supplement: Supplementary file 1 [file biomedicines-10-02610-s001.zip]

Archive with 1 entries (1 files):
- biomedicines-1902366-supplementary.pdf
